# Supplementary material for: Transferring functional annotations of membrane transporters on the basis of sequence similarity and sequence motifs
Source: BMC Bioinformatics. 2013 Nov 28;14:343. doi: 10.1186/1471-2105-14-343 (PMC4219331; doi:10.1186/1471-2105-14-343)
Supplement: Additional file 1: Tables S1–S3 — Considered transporters in organisms EC, AT and SC respectively. [file 1471-2105-14-343-S1.xlsx]

## Sheet: Sheet2
Table S1					Table S2					Table S3
Name	TC	TransportDB	Pfam		Name	TC	Aramemnon	Pfam		Name	TC	SGD	Pfam
Kch	1.A.1	potassium channel homologue	Putative potassium channel protein		At5g40890	1.A.11	tonoplast nitrate/proton antiporter (AtCLC-a)	Chloride channel protein CLC-a		YGR217w	1.A.1	Voltage-gated high-affinity calcium channel involved in calcium influx in response to some environmental stresses as well as exposure to mating pheromones	Calcium-channel protein CCH1
GlpF	1.A.8	glycerol channel	Glycerol facilitator GlpF		At5g44370	2.A.1	phosphate transporter (AtPHT4;6/ARAth;PHT4;6/AtANTR5)	Probable anion transporter 5		YJL093C	1.A.1	Outward-rectifier potassium channel of the plasma membrane with two pore domains in tandem, each of which forms a functional channel permeable to potassium	Outward-rectifier potassium channel TOK1
AqpZ	1.A.8	water channel	NA		At5g20380	2.A.1	phosphate transporter (AtPHT4;5/ARAth;PHT4;5/AtANTR6)	Probable anion transporter 6, chloroplastic		YLL043w	1.A.8	Plasma membrane channel, member of major intrinsic protein (MIP) family	Glycerol uptake/efflux facilitator protein
AmtB	1.A.11	ammonium	Ammonium transporter AmtB		At4g00370	2.A.1	phosphate transporter (AtPHT4;4/ARAth;PHT4;4/AtANTR2)	Probable anion transporter 2, chloroplastic		YPR192w	1.A.8	Spore-specific water channel that mediates the transport of water across cell membranes, developmentally controlled	Aquaporin-1
MscL	1.A.22	mechanosensitive Ion channel	PF01741 Large-conductance mechanosensitive channel, MscL		At3g46980	2.A.1	phosphate transporter (AtPHT4;3/ARAth;PHT4;3/AtANTR4)	Probable anion transporter 4, chloroplastic		YGR121c	1.A.11	Ammonium permease	Ammonium transporter MEP1
KefA	1.A.23	small-conductance mechanosensitive ion channel	Potassium efflux system KefA		At2g38060	2.A.1	phosphate transporter (AtPHT4;2/ARAth;PHT4;2/AtANTR3)	Probable anion transporter 3, chloroplastic		YNL142w	1.A.11	Ammonium permease involved in regulation of pseudohyphal growth	Ammonium transporter MEP2
YggB	1.A.23	small-conductance mechanosensitive ion channel	Putative uncharacterized protein yggB		At2g29650	2.A.1	phosphate transporter (AtPHT4;1/ARAth;PHT4;1/AtANTR1)	Sodium-dependent phosphate transport protein 1, chloroplastic		YPR138c	1.A.11	Ammonium permease of high capacity and low affinity	Ammonium transporter MEP3
CorA	1.A.35	magnesium transport	PF01544 Magnesium transport protein CorA		At1g76430	2.A.1	phosphate transporter (AtPHT1;9/ARAth;PHT1;9)	Probable inorganic phosphate transporter 1-9		YNL291C	1.A.16	N-glycosylated integral membrane protein of the ER membrane and plasma membrane, functions as a stretch-activated Ca2+-permeable cation channel required for Ca2+ influx stimulated by pheromone	Stretch-activated cation channel MID1
MhpT	2.A.1	3-phenylpropionic acid	Predicted 3- hydroxyphenylpropionic transporter MhpT		At1g20860	2.A.1	phosphate transporter (AtPHT1;8/ARAth;PHT1;8)	Probable inorganic phosphate transporter 1-8		YOL130w	1.A.35	Plasma membrane Mg(2+) transporter, expression and turnover are regulated by Mg(2+) concentration	Magnesium transporter ALR1
UhpT	2.A.1	hexose phosphate	Hexose phosphate transporter UhpT		At3g54700	2.A.1	phosphate transporter (AtPHT1;7/ARAth;PHT1;7)	Probable inorganic phosphate transporter 1-7		YOR334W	1.A.35	Mitochondrial inner membrane Mg(2+) channel, required for maintenance of intramitochondrial Mg(2+) concentrations at the correct level to support splicing of group II introns\	Magnesium transporter MRS2, mitochondrial
NanT	2.A.1	sialic acid	Putative sialic acid transporter 1		At5g43340	2.A.1	phosphate transporter (AtPHT1;6/ARAth;PHT1;6/AtPHT6)	Probable inorganic phosphate transporter 1-6		YPL060W	1.A.35	Mitochondrial inner membrane magnesium transporter, involved in maintenance of mitochondrial magnesium concentrations and membrane potential	Mitochondrial inner membrane magnesium transporter LPE10
SetA	2.A.1	sugar efflux	Broad specificity sugar efflux system SetA		At2g32830	2.A.1	phosphate transporter (AtPHT1;5/ARAth;PHT1;5/AtPHT5)	Probable inorganic phosphate transporter 1-5		YPR124w	1.A.56	High-affinity copper transporter of the plasma membrane, mediates nearly all copper uptake under low copper conditions	Copper transport protein CTR1
setB	2.A.1	sugar efflux	Lactose/glucose efflux system protein SetB		At2g38940	2.A.1	phosphate transporter (AtPHT1;4/ARAth;PHT1;4/AtPHT4/AtPT2)	Inorganic phosphate transporter 1-4		YBR008c	2.A.1	Plasma membrane multidrug transporter of the major facilitator superfamily, involved in efflux of fluconazole, diazaborine, benomyl, methotrexate, and other drugs	Fluconazole resistance protein 1
AraE	2.A.1	arabinose	Arabinose transporter AraE		At5g43360	2.A.1	phosphate transporter (AtPHT1;3/ARAth;PHT1;3/AtPHT3)	Probable inorganic phosphate transporter 1-3		YOL158c	2.A.1	Endosomal ferric enterobactin transporter, expressed under conditions of iron deprivation	Siderophore iron transporter ENB1
SotB	2.A.1	arabinose/isopropyl Beta-D-thio-galactopyranoside: Proton	Sugar efflux transporter		At5g43370	2.A.1	phosphate transporter (AtPHT1;2/ARAth;PHT1;2/AtPHT2)	Probable inorganic phosphate transporter 1-2		YHL040c	2.A.1	Transporter, member of the ARN family of transporters that specifically recognize siderophore-iron chelates	Siderophore iron transporter ARN1
XylE	2.A.1	xylose	D-xylose transporter XylE		At5g43350	2.A.1	phosphate transporter (AtPHT1;1/ARAth;PHT1;1/AtPHT1/AtPT1)	Inorganic phosphate transporter 1-1		YHL047c	2.A.1	Transporter, member of the ARN family of transporters that specifically recognize siderophore-iron chelates	Siderophore iron transporter ARN2
FucP	2.A.1	fucose	NA		At3g03090	2.A.1	VGT subfamily vacuole-localized glucose transporter (AtVGT1)	D-xylose-proton symporter-like 1		YEL065w	2.A.1	Ferrioxamine B transporter, member of the ARN family of transporters that specifically recognize siderophore-iron chelates	Siderophore iron transporter 1
GalP	2.A.1	galactose	D-galactose transporter GalP		At5g61520	2.A.1	STP subfamily monosaccharide-proton symporter (AtSTP3)	AT5G61520 protein		YCR098c	2.A.1	Plasma membrane permease, mediates uptake of glycerophosphoinositol and glycerophosphocholine as sources of the nutrients inositol and phosphate	Probable metabolite transport protein GIT1
LacY	2.A.1	lactose	Lactose/galactose transporter LacY		At1g50310	2.A.1	STP subfamily monosaccharide:proton symporter (AtSTP9)	Sugar transport protein 9		YML123c	2.A.1	High-affinity inorganic phosphate (Pi) transporter and low-affinity manganese transporter	Inorganic phosphate transporter PHO84
ProP	2.A.1	proline/betaine	ProP effector		At5g26250	2.A.1	STP subfamily monosaccharide:proton symporter (AtSTP8)	Sugar transport protein 8		YBR298c	2.A.1	Maltose permease, high-affinity maltose transporter (alpha-glucoside transporter)	Uncharacterized protein YBR298C-A
GlpT	2.A.1	glycerol-3-P	sn-glycerol-3-phosphate transporter GlpT		At4g02050	2.A.1	STP subfamily monosaccharide:proton symporter (AtSTP7)	Sugar transport protein 7		YDL138w	2.A.1	Plasma membrane high glucose sensor that regulates glucose transport	High-affinity glucose transporter RGT2
ExuT	2.A.1	hexuronate	Hexuronate transporter ExuT		At3g05960	2.A.1	STP subfamily monosaccharide:proton symporter (AtSTP6)	Sugar transport protein 6		YDL194w	2.A.1	Plasma membrane low glucose sensor that regulates glucose transport	High-affinity glucose transporter SNF3
KgtP	2.A.1	alpha-ketoglutarate	Alpha-ketoglutarate transporter KgtP		At1g34580	2.A.1	STP subfamily monosaccharide:proton symporter (AtSTP5)	Sugar transport protein 5		YDL245c	2.A.1	Protein of unknown function with similarity to hexose transporter family members, expression is induced by low levels of glucose and repressed by high levels of glucose\	Hexose transporter HXT15
Fsr	2.A.1	fostidomycin efflux?	Predicted fosmidomycin efflux system protein Fsr		At3g19930	2.A.1	STP subfamily monosaccharide:proton symporter (AtSTP4)	Sugar transport protein 4		YDL247w	2.A.1	Alpha-glucoside permease, transports maltose, maltotriose, alpha-methylglucoside, and turanose	Putative uncharacterized protein YDL247W-A
EmrB	2.A.1	multidrug	Multidrug efflux system protein EmrB		At1g07340	2.A.1	STP subfamily monosaccharide:proton symporter (AtSTP2)	Sugar transport protein 2		YDR342c	2.A.1	High-affinity glucose transporter of the major facilitator superfamily, nearly identical to Hxt6p, expressed at high basal levels relative to other HXTs, expression repressed by high glucose levels\	High-affinity hexose transporter HXT6
EmrD	2.A.1	multidrug	Multidrug efflux system protein EmrD		At1g77210	2.A.1	STP subfamily monosaccharide:proton symporter (AtSTP14)	Sugar transport protein 14		YDR343c	2.A.1	High-affinity glucose transporter of the major facilitator superfamily, nearly identical to Hxt7p, expressed at high basal levels relative to other HXTs, repression of expression by high glucose requires SNF3\	High-affinity hexose transporter HXT6
Bcr	2.A.1	multidrug efflux	Bicyclomycin/multidrug efflux system protein Bcr		At5g26340	2.A.1	STP subfamily monosaccharide:proton symporter (AtSTP13)	Sugar transport protein 13		YDR345c	2.A.1	Low affinity glucose transporter of the major facilitator superfamily, expression is induced in low or high glucose conditions\	Low-affinity glucose transporter HXT3
Cmr	2.A.1	multidrug efflux	Multidrug transporter MdfA		At4g21480	2.A.1	STP subfamily monosaccharide:proton symporter (AtSTP12)	Sugar transport protein 12		YDR497c	2.A.1	Myo-inositol transporter with strong similarity to the minor myo-inositol transporter Itr2p, member of the sugar transporter superfamily	Myo-inositol transporter 1
AmpG	2.A.1	muropeptides	Protein AmpG		At5g23270	2.A.1	STP subfamily monosaccharide:proton symporter (AtSTP11)	Sugar transport protein 11		YDR536w	2.A.1	Glycerol proton symporter of the plasma membrane, subject to glucose-induced inactivation, strongly but transiently induced when cells are subjected to osmotic shock\	Sugar transporter STL1
NarK	2.A.1	nitrite	Nitrate/nitrite transporter NarK		At3g19940	2.A.1	STP subfamily monosaccharide:proton symporter (AtSTP10)	Sugar transport protein 10		YEL069c	2.A.1	Hexose transporter, induced in the presence of non-fermentable carbon sources, induced by low levels of glucose, repressed by high levels of glucose\	Hexose transporter HXT13
NarU	2.A.1	nitrite efflux	Nitrate/nitrite transporter NarU		At1g11260	2.A.1	STP subfamily monosaccharide:proton symporter (AtSTP1)	Sugar transport protein 1		YGR289c	2.A.1	Inducible high-affinity maltose transporter (alpha-glucoside transporter)	General alpha-glucoside permease
NupG	2.A.1	nucleosides	Nucleoside permease nupG		At5g16150	2.A.1	SGB/GlcT-type plastid-localized hexose transporter (AtpGlcT)	AT5G16150 protein		YHR094c	2.A.1	Low-affinity glucose transporter of the major facilitator superfamily, expression is induced by Hxk2p in the presence of glucose and repressed by Rgt1p when glucose is limiting\	Low-affinity glucose transporter HXT1
ShiA	2.A.1	shikimate	Shikimate transporter ShiA		At1g79820	2.A.1	SGB/GlcT-type Golgi-localized hexose transporter (AtSGB1)	AT1G79820 protein		YHR096c	2.A.1	Hexose transporter with moderate affinity for glucose, induced in the presence of non-fermentable carbon sources, induced by a decrease in growth rate, contains an extended N-terminal domain relative to other HXTs\	Probable glucose transporter HXT5
UhpC	2.A.1	UhpT regulation	Regulatory protein uhpC		At4g36670	2.A.1	PLT subfamily polyol/monosaccharide:proton symporter (AtPMT6/AtPLT6)	Probable polyol transporter 6		YJL214w	2.A.1	Protein of unknown function with similarity to hexose transporter family members, expression is induced by low levels of glucose and repressed by high levels of glucose\	Hexose transporter HXT8
XapB	2.A.1	xanthosine	Xanthosine permease XapB		At3g18830	2.A.1	PLT subfamily polyol/monosaccharide:proton symporter (AtPMT5/AtPLT5)	Polyol transporter 5		YJR158w	2.A.1	Protein of unknown function with similarity to hexose transporter family members, expression is repressed by high levels of glucose\	Hexose transporter HXT16
UidB	2.A.2	glucuronides	Glucuronide permease uidB		At2g20780	2.A.1	PLT subfamily polyol/monosaccharide:proton symporter (AtPMT4/AtPLT4)	Probable polyol transporter 4		YJR160c	2.A.1	Alpha-glucoside permease, transports maltose, maltotriose, alpha-methylglucoside, and turanose	Alpha-glucosides permease MPH3
MelB	2.A.2	melibiose	Melibiose:sodium symporter MelB		At2g18480	2.A.1	PLT subfamily polyol/monosaccharide:proton symporter (AtPMT3/AtPLT3)	Probable polyol transporter 3		YMR011w	2.A.1	High-affinity glucose transporter of the major facilitator superfamily, expression is induced by low levels of glucose and repressed by high levels of glucose\	High-affinity glucose transporter HXT2
YjdE	2.A.3	arginine:agmatine antiporter	Amino acid transporter protein YjdE		At2g16130	2.A.1	PLT subfamily polyol/monosaccharide:proton symporter (AtPMT2/AtPLT2)	Putative polyol transporter 2		YLR081w	2.A.1	Galactose permease, required for utilization of galactose	Galactose transporter
CadB	2.A.3	cadaverine/lysine antiport	Transport protein CadB (Fragment)		At2g16120	2.A.1	PLT subfamily polyol/monosaccharide:proton symporter (AtPMT1/AtPLT1)	Putative polyol transporter 1		YNL318c	2.A.1	Protein with similarity to hexose transporter family members, expression is induced in low glucose and repressed in high glucose	Hexose transporter HXT14
CycA	2.A.3	D-Serine/D-alanine/ glycine: Proton symporter	NA		At1g73220	2.A.1	organic cation / carnitine transporter (AtOCT1)	Putative transporter; 29320-27598		YNR072w	2.A.1	Hexose transporter, up-regulated in media containing raffinose and galactose at pH 7.7 versus pH 4.7, repressed by high levels of glucose\	Hexose transporter HXT17
GabP	2.A.3	GABA uptake	Gamma-aminobutyrate transporter GabP		At4g16480	2.A.1	INT subfamily inositol:proton symporter (AtINT4)	Inositol transporter 4		YOL103w	2.A.1	Myo-inositol transporter with strong similarity to the major myo-inositol transporter Itr1p, member of the sugar transporter superfamily	Myo-inositol transporter 2
LysP	2.A.3	lysine	NA		At1g30220	2.A.1	INT subfamily inositol:proton symporter (AtINT2)	Probable inositol transporter 2		YBR293w	2.A.1	Permease of basic amino acids in the vacuolar membrane\	Vacuolar basic amino acid transporter 2
PheP	2.A.3	phenylalanine	Phenylalanine transporter PheP		At2g43330	2.A.1	INT subfamily inositol:proton symporter (AtINT1)	Probable inositol transporter 1		YCL038c	2.A.1	Vacuolar integral membrane protein required for efflux of amino acids during autophagic body breakdown in the vacuole	Autophagy-related protein 22
AroP	2.A.3	phenylalanine/ tyrosine	Aromatic amino acid transport protein AroP		At1g08100	2.A.1	high-affinity nitrate transporter (AtNRT2.2/AtACH2)	High-affinity nitrate transporter 2.2		YCL069w	2.A.1	Permease of basic amino acids in the vacuolar membrane\	Vacuolar basic amino acid transporter 3
PotE	2.A.3	putrescine/ornithine antiport	Putrescine/proton symporter PotE		At1g08090	2.A.1	high-affinity nitrate transporter (AtNRT2.1/AtACH1)	High-affinity nitrate transporter 2.1		YMR088c	2.A.1	Permease of basic amino acids in the vacuolar membrane\	Vacuolar basic amino acid transporter 1
MmuP	2.A.3	S-methylmethionine	MmuP protein		At5g27360	2.A.1	ERD subfamily monosaccharide transporter (AtSFP2)	Sugar transporter ERD6-like 18		YCR023c	2.A.1	Vacuolar membrane protein of unknown function	Uncharacterized membrane protein YCR023C
CusA	2.A.6	copper/silver ion efflux	Cation efflux system protein CusA		At5g27350	2.A.1	ERD subfamily monosaccharide transporter (AtSFP1)	Sugar transporter ERD6-like 17		YCR028c	2.A.1	Plasma membrane H+-pantothenate symporter	Pantothenate transporter FEN2
AcrB	2.A.6	multidrug efflux	Multidrug efflux system protein AcrB		At1g08920	2.A.1	ERD subfamily monosaccharide transporter (AtESL1)	Uncharacterized protein At1g08920.3		YDL054c	2.A.1	Protein with similarity to mammalian monocarboxylate permeases, which are involved in transport of monocarboxylic acids across the plasma membrane	Probable transporter MCH1
AcrD	2.A.6	multidrug efflux	Aminoglycoside/multidrug efflux system protein AcrD		At1g75220	2.A.1	ERD subfamily monosaccharide transporter (AtERDL6)	Sugar transporter ERD6-like 6		YGR065c	2.A.1	High-affinity plasma membrane H+-biotin (vitamin H) symporter	Vitamin H transporter
AcrF	2.A.6	multidrug efflux	Acriflavine resistance protein F		At1g08930	2.A.1	ERD subfamily monosaccharide transporter (AtERD6)	Sugar transporter ERD6		YGR138c	2.A.1	Polyamine transport protein specific for spermine	Polyamine transporter 2
SecF	2.A.6	protein export	Protein-export membrane protein secF		At4g35300	2.A.1	AZT subfamily monosaccharide transporter (AtAZT3/AtTMT2)	AT4G35300 protein		YGR224w	2.A.1	Plasma membrane transporter of the major facilitator superfamily, involved in resistance to azole drugs such as ketoconazole and fluconazole\	Azole resistance protein 1
EmrE	2.A.7	multidrug efflux	PF13536 Multidrug transporter emrE		At3g51490	2.A.1	AZT subfamily monosaccharide transporter (AtAZT2/AtTMT3)	Monosaccharide-sensing protein 3		YGR260w	2.A.1	High affinity nicotinic acid plasma membrane permease, responsible for uptake of low levels of nicotinic acid	High-affinity nicotinic acid transporter
RhaT	2.A.7	rhamnose	PF06379 L-rhamnose-proton symporter		At1g20840	2.A.1	AZT subfamily monosaccharide transporter (AtAZT1/AtTMT1)	Monosaccharide-sensing protein 1		YIL120w	2.A.1	Multidrug transporter of the major facilitator superfamily, required for resistance to quinidine, ketoconazole, fluconazole, and barban\	Quinidine resistance protein 1
YbiF	2.A.7	threonine/homoserine efflux	Hypothetical transport protein YbiF		At5g06170	2.A.2	ultra-high affinity sucrose-proton symporter (AtSUC9)	Sucrose transport protein SUC9		YIL121w	2.A.1	Multidrug transporter of the major facilitator superfamily, required for resistance to quinidine, barban, cisplatin, and bleomycin	Quinidine resistance protein 2
GntP	2.A.8	D-fructuronate/ D-gluconate	High-affinity gluconate transporter GntP		At2g02860	2.A.2	sucrose-proton symporter (AtSUC3/AtSUT2)	Sucrose transport protein SUC3		YJR152w	2.A.1	Allantoate permease	Allantoate permease
GntT	2.A.8	D-gluconate	High-affinity gluconate transporter		At1g22710	2.A.2	sucrose-proton symporter (AtSUC2)	Sucrose transport protein SUC2		YKL217w	2.A.1	Lactate transporter, required for uptake of lactate and pyruvate	Carboxylic acid transporter protein homolog
GntU	2.A.8	gluconate	Gluconate transporter GntU		At1g71880	2.A.2	sucrose-proton symporter (AtSUC1)	Sucrose transport protein SUC1		YLL028w	2.A.1	Polyamine transporter that recognizes spermine, putrescine, and spermidine	Polyamine transporter 1
IdnT	2.A.8	gluconate/idonate	IdnT L-idonate Gnt tranporter		At1g71890	2.A.2	sucrose and biotin transporter (AtSUC5)	Sucrose transport protein SUC5		YLL055w	2.A.1	High-affinity cysteine-specific transporter with similarity to the Dal5p family of transporters	High affinity cysteine transporter
YidC	2.A.9	60 kDa inner membrane protein	Inner membrane protein oxaA		At1g09960	2.A.2	low-affinity sucrose-proton symporter (AtSUC4/AtSUT4)	Sucrose transport protein SUC4		YML116w	2.A.1	Multidrug efflux pump of the major facilitator superfamily, required for resistance to aminotriazole and 4-nitroquinoline-N-oxide\	Putative uncharacterized protein YML116W-A
KdgT	2.A.10	KDG	PF03812 2-keto-3-deoxygluconate permease		At4g21120	2.A.3	cationic amino acid transporter (AtCAT1/AtAAT1)	At4g21120		YNL065w	2.A.1	Plasma membrane multidrug transporter of the major facilitator superfamily, confers resistance to short-chain monocarboxylic acids and quinidine	Probable transporter AQR1
DcuA	2.A.13	dicarboxylates	Anaerobic C4-dicarboxylate transporter DcuA		At2g46800	2.A.4	Zn-CDF-type zinc cation:proton antiporter (AtMTP1/AtZAT1)	Putative zinc transporter		YNL125c	2.A.1	Protein with similarity to monocarboxylate permeases, appears not to be involved in transport of monocarboxylates such as lactate, pyruvate or acetate across the plasma membrane\	Uncharacterized transporter ESBP6
DcuB	2.A.13	dicarboxylates	Anaerobic C4-dicarboxylate transporter DcuB		At2g32270	2.A.5	divalent transition metal cation transporter (AtZIP3)	Zinc transporter 3		YOL119c	2.A.1	Protein with similarity to mammalian monocarboxylate permeases, which are involved in transport of monocarboxylic acids across the plasma membrane	Probable transporter MCH4
LldP	2.A.14	lactate	L-lactate permease LldP		At5g59520	2.A.5	divalent transition metal cation transporter (AtZIP2)	Zinc transporter 2		YOR273c	2.A.1	Polyamine transport protein, recognizes spermine, putrescine, and spermidine	Polyamine transporter 4
CaiT	2.A.15	carnitine	L-carnitine/gamma- butyrobetaine antiporter		At3g12750	2.A.5	divalent transition metal cation transporter (AtZIP1)	Zinc transporter 1		YPR156c	2.A.1	Polyamine transport protein specific for spermine	Polyamine transporter 3
BetT	2.A.15	choline	High affinity choline transporter BetT		At1g60960	2.A.5	divalent transition metal cation transporter (AtIRT3)	Fe(2+) transport protein 3, chloroplastic		YPR198w	2.A.1	Plasma membrane multidrug transporter of the major facilitator superfamily, acts as an extrusion permease	Protein SGE1
TehA	2.A.16	tellurite efflux	Tellurite resistance protein tehA		At4g19680	2.A.5	divalent transition metal cation transporter (AtIRT2)	Fe(2+) transport protein 2		YBR069c	2.A.3	Amino acid transport protein for valine, leucine, isoleucine, and tyrosine, low-affinity tryptophan and histidine transporter	Valine/tyrosine/tryptophan amino-acid permease 1
ChaA	2.A.19	Ca/H antiport	Calcium/sodium: proton antiporter ChaA		At4g19690	2.A.5	divalent transition metal cation transporter (AtIRT1)	Fe(2+) transport protein 1		YBR132c	2.A.3	High affinity polyamine permease, preferentially uses spermidine over putrescine	General amino acid permease AGP2
PitA	2.A.20	phosphate	Phosphate transporter PitA, low-affinity		At2g02810	2.A.7	UDP-galactose/UDP-glucose transporter (AtUTr1)	Putative uncharacterized protein At2g02810; T20F6.5		YDL210w	2.A.3	Permease that serves as a gamma-aminobutyrate (GABA) transport protein involved in the utilization of GABA as a nitrogen source	GABA-specific permease
PitB	2.A.20	phosphate	Phosphate transporter PitB		At1g77610	2.A.7	UDP-galactose transporter (AtUDP-GalT1)	UDP-galactose transporter 1		YDR046c	2.A.3	Amino acid permease involved in the uptake of cysteine, leucine, isoleucine and valine\	Valine amino-acid permease
ActP	2.A.21	acetate/glyoxalate	Cation/acetate symporter ActP		At1g07290	2.A.7	nucleotide sugar transporter (AtGONST2)	GDP-mannose transporter GONST2		YDR160w	2.A.3	Component of the SPS plasma membrane amino acid sensor system (Ssy1p-Ptr3p-Ssy5p), which senses external amino acid concentration and transmits intracellular signals that result in regulation of expression of amino acid permease genes\	SPS-sensor component SSY1
PanF	2.A.21	sodium/panthonate	NA		At2g13650	2.A.7	golgi-associated GDP-mannose transporter (AtGONST1)	GDP-mannose transporter GONST1		YDR508c	2.A.3	High-affinity glutamine permease, also transports Leu, Ser, Thr, Cys, Met and Asn	High-affinity glutamine permease
PutP	2.A.21	sodium/proline	PutP (Fragment)		At1g15500	2.A.12	plastidic ATP/ADP antiporter (AtAATP2/AtNTT2)	AT1G15500 protein (Fragment)		YEL063c	2.A.3	Plasma membrane arginine permease, requires phosphatidyl ethanolamine (PE) for localization, exclusively associated with lipid rafts	Arginine permease
GltP	2.A.23	proton/glutamate/ aspartate	PF08718 Glycolipid transfer protein		At1g80300	2.A.12	plastidic ATP/ADP antiporter (AtAATP1/AtNTT1)	ADP,ATP carrier protein 1, chloroplastic		YFL055w	2.A.3	Low-affinity amino acid permease, may act to supply the cell with amino acids as nitrogen source in nitrogen-poor conditions	General amino acid permease AGP3
YgjU	2.A.23	sodium ion:serine/ threonine	Serine/threonine transporter sstT		At1g18880	2.A.17	nitrate transporter (AtNRT1.9)	Probable peptide/nitrate transporter At1g18880		YGL077c	2.A.3	Choline/ethanolamine transporter	Choline transport protein
DctA	2.A.23	sodium/dicarboxylate	Aerobic C4-dicarboxylate transport protein		At3g45650	2.A.17	nitrate efflux transporter (AtNAXT1)	Nitrate excretion transporter 1		YGR191w	2.A.3	High-affinity histidine permease, also involved in the transport of manganese ions\	Histidine permease
BrnQ	2.A.26	branched-chain amino acid	Branched-chain amino acid transport system 2 carrier protein		At4g21680	2.A.17	low-affinity nitrate transporter (AtNRT1.8)	Nitrate transporter 1.8		YHL036w	2.A.3	Low affinity methionine permease, similar to Mup1p\	Low-affinity methionine permease
GltS	2.A.27	sodium/glutamate	Glutamate transporter GltS		At1g69870	2.A.17	low-affinity nitrate transporter (AtNRT1.7)	Nitrate transporter 1.7		YKR039w	2.A.3	General amino acid permease	General amino-acid permease GAP1
NhaA	2.A.33	Na/H antiport	Na(+)/H(+) antiporter nhaA		At2g26690	2.A.17	low-affinity nitrate transporter (AtNRT1.4)	Nitrate transporter 1.4		YLL061w	2.A.3	High-affinity S-methylmethionine permease, required for utilization of S-methylmethionine as a sulfur source	S-methylmethionine permease 1
NhaB	2.A.34	Na/H antiport	PF06450 Na(+)/H(+) antiporter nhaB		At1g12110	2.A.17	dual-affinity nitrate transporter (AtNRT1.1/AtCHL1)	Nitrate transporter 1.1		YNL268w	2.A.3	Lysine permease	Lysine-specific permease
YjcE	2.A.36	Na/H	Uncharacterized Na(+)/H(+) exchanger yjcE		At3g55740	2.A.18	proline transporter (AtProT2)	Proline transporter 2		YNL270c	2.A.3	Arginine transporter	Basic amino-acid permease
KefB	2.A.37	potassium efflux	Glutathione-regulated potassium-efflux system protein kefB		At2g39890	2.A.18	proline transporter (AtProT1)	Proline transporter 1		YOL020w	2.A.3	High affinity tryptophan and tyrosine permease, overexpression confers FK506 and FTY720 resistance\	Tryptophan permease
KefC	2.A.37	potassium efflux	Glutathione-regulated potassium-efflux system protein kefC		At1g08230	2.A.18	high-affinity gamma-aminobutyric acid transporter (AtGAT1)	NA		YOR348c	2.A.3	Proline permease, required for high-affinity transport of proline	Proline-specific permease
TrkH	2.A.38	potassium	PF02386 Trk system potassium uptake protein trkH		At1g10010	2.A.18	high-affinity amino acid transporter (AtAAP8)	Amino acid permease 8		YPL265w	2.A.3	Dicarboxylic amino acid permease, mediates high-affinity and high-capacity transport of L-glutamate and L-aspartate	Dicarboxylic amino acid permease
TrkG	2.A.38	potassium	Trk system potassium uptake protein trkG		At5g40780	2.A.18	broad-specificity high-affinity amino acid transporter (AtLHT1)	Lysine histidine transporter 1		YPL274w	2.A.3	High-affinity S-adenosylmethionine permease, required for utilization of S-adenosylmethionine as a sulfur source	S-adenosylmethionine permease SAM3
CodB	2.A.39	cytosine permease	Cytosine transporter CodB		At1g77690	2.A.18	auxin influx transporter (AtLAX3)	Auxin transporter-like protein 3		YDR205w	2.A.4	Member of the cation diffusion facilitator family, localizes to the endoplasmic reticulum and nucleus	Probable zinc transporter MSC2
UraA	2.A.40	uracil	Uracil transporter UraA		At2g21050	2.A.18	auxin influx transporter (AtLAX2)	Auxin transporter-like protein 2		YMR243c	2.A.4	Vacuolar membrane zinc transporter, transports zinc from the cytosol into the vacuole for storage	Zinc/cadmium resistance protein
NupC	2.A.41	nucleosides	Nucleoside permease nupC		At5g01240	2.A.18	auxin influx transporter (AtLAX1)	Auxin transporter-like protein 1		YOR316c	2.A.4	Vacuolar transporter that mediates zinc transport into the vacuole	Uncharacterized protein YOR316C-A
SdaC	2.A.42	serine	Predicted serine transporter SdaC		At2g38120	2.A.18	auxin influx transporter (AtAUX1)	Auxin transporter protein 1		YGL255w	2.A.5	High-affinity zinc transporter of the plasma membrane, responsible for the majority of zinc uptake	Zinc-regulated transporter 1
TdcC	2.A.42	threonine	Threonine/serine transporter TdcC		At3g11900	2.A.18	amino acid transporter (AtANT1)	Putative amino acid transporter protein		YLR130c	2.A.5	Low-affinity zinc transporter of the plasma membrane	Zinc-regulated transporter 2
Mtr	2.A.42	tryptophan	NA		At5g23810	2.A.18	amino acid transporter (AtAAP7)	Probable amino acid permease 7		YOR079c	2.A.5	Golgi membrane protein involved in manganese homeostasis	Metal homeostasis factor ATX2
TnaB	2.A.42	tryptophan	Low affinitytryptophan transporter TnaB		At5g49630	2.A.18	amino acid transporter (AtAAP6)	Amino acid permease 6		YPL006w	2.A.6	Vacuolar membrane protein that transits through the biosynthetic vacuolar protein sorting pathway, involved in sphingolipid metabolism	Niemann-Pick type C-related protein 1
TyrP	2.A.42	tyrosine	Tyrosine transporter TyrP		At1g44100	2.A.18	amino acid transporter (AtAAP5)	Amino acid permease 5		YDR438w	2.A.7	Mitochondrial transporter repressible by thiamine\	Thiamine-repressible mitochondrial transport protein THI74
FocA	2.A.44	formate	FocA formate FNT transporter		At5g63850	2.A.18	amino acid transporter (AtAAP4)	Amino acid permease 4		YGL225w	2.A.7	Golgi GDP-mannose transporter	GDP-mannose transporter 1
NirC	2.A.44	nitrite	Nitrite transporter NirC		At1g77380	2.A.18	amino acid transporter (AtAAP3)	Amino acid permease 3		YOR307c	2.A.7	Protein involved in ER-to-Golgi transport\	Uncharacterized transporter SLY41
ArsB	2.A.45	arsenite	PF02040 Arsenical pump membrane protein		At5g09220	2.A.18	amino acid transporter (AtAAP2)	Amino acid permease 2		YPL092w	2.A.16	Plasma membrane sulfite pump involved in sulfite metabolism and required for efficient sulfite efflux	Sulfite efflux pump SSU1
citT	2.A.47	citrate/succinate antiport	PF12431 Citrate/succinate antiporter CitT		At1g58360	2.A.18	amino acid transporter (AtAAP1/AtNAT2)	Amino acid permease 1		YKR093w	2.A.17	Integral membrane peptide transporter, mediates transport of di- and tri-peptides	Peptide transporter PTR2
DcuC	2.A.61	dicarboxylates	PF03606 Anaerobic C4-dicarboxylate transporter dcuC		At1g24400	2.A.18	acidic and neutral amino acid transporter (AtLHT2)	Lysine histidine transporter 2		YER119c	2.A.18	Vacuolar aspartate and glutamate exporter	Putative uncharacterized protein YER119C-A
TatE	2.A.64	protein export	Sec-independent protein translocase protein tatE		At3g26570	2.A.20	phosphate transporter (AtPHT2;1/ARAth;PHT2;1)	Inorganic phosphate transporter 2-1, chloroplastic		YJR001w	2.A.18	Vacuolar transporter, imports large neutral amino acids into the vacuole	Vacuolar amino acid transporter 1
RfbX	2.A.66	lipopolysaccharide	Putative O-antigen transporter		At5g45380	2.A.21	high affinity urea/H+ symporter (AtDUR3)	NA		YKL146w	2.A.18	Vacuolar transporter, exports large neutral amino acids from the vacuole	Vacuolar amino acid transporter 3
NorM	2.A.66	multidrug efflux	NA		At2g26900	2.A.28	sodium-dependent pyruvate transporter (AtBAT1/AtBASS2)	At2g26900		YNL101w	2.A.18	Vacuolar transporter, exports large neutral amino acids from the vacuole	Vacuolar amino acid transporter 4
Kup	2.A.72	potassium uptake	Low affinity potassium transport system protein kup		At3g48850	2.A.29	phosphate transporter (AtPHT3	Mitochondrial phosphate transporter		YDL128w	2.A.19	Vacuolar membrane antiporter with Ca2+/H+ and K+/H+ exchange activity, involved in control of cytosolic Ca2+ and K+ concentrations	Vacuolar calcium ion transporter
AtoE	2.A.73	short-chain fatty acid	Short-chain fatty acids transporter		At5g14040	2.A.29	phosphate transporter (AtPHT3	Mitochondrial phosphate translocator		YNL321w	2.A.19	Calcium/H+ antiporter localized to the endoplasmic reticulum membrane	Low affinity vacuolar monovalent cation/H(+) antiporter
YahN	2.A.76	?	Uncharacterized membrane protein yahN		At2g17270	2.A.29	phosphate transporter (AtPHT3	Putative mitochondrial phosphate translocator protein		YBR296c	2.A.20	Na+/Pi cotransporter, active in early growth phase	Uncharacterized protein YBR296C-A
YfiK	2.A.76	?	Cysteine/O-acetylserine efflux protein		At1g34065	2.A.29	S-adenosylmethionine transporter (AtSAMC2)	S-adenosylmethionine carrier		YHL016c	2.A.21	Plasma membrane transporter for both urea and polyamines, expression is highly sensitive to nitrogen catabolite repression and induced by allophanate, the last intermediate of the allantoin degradative pathway\	Urea active transporter
rhtB	2.A.76	homoserine/ homoserine Lactone efflux	NA		At4g39460	2.A.29	S-adenosylmethionine transporter (AtSAMC1/AtSAMT1)	Mitochondrial carrier-like protein		YBL030c	2.A.29	Major ADP/ATP carrier of the mitochondrial inner membrane, exchanges cytosolic ADP for mitochondrially synthesized ATP	ADP,ATP carrier protein 2
rhtC	2.A.76	threonine efflux	Threonine efflux system protein RhtC		At5g56450	2.A.29	plasma membrane-located adenine nucleotide transporter (AtPM-ANT1)	At5g56450		YBR192w	2.A.29	Mitochondrial pyrimidine nucleotide transporter	Mitochondrial carrier protein RIM2
yhcP	2.A.85	p-hydroxybenzoic acid efflux	p-hydroxybenzoic acid efflux pump subunit AaeB		At5g27520	2.A.29	peroxisomal adenine nucleotide carrier (AtPNC2)	Putative uncharacterized protein At5g27520		YGR096w	2.A.29	Mitochondrial membrane transporter that mediates uptake of the essential cofactor thiamine pyrophosphate (ThPP) into mitochondria	Mitochondrial thiamine pyrophosphate carrier 1
CydD	3.A.1	aerobic respiration?	ATP-binding/permease protein CydD		At3g05290	2.A.29	peroxisomal adenine nucleotide carrier (AtPNC1)	T12H1.26 protein		YGR257c	2.A.29	Mitochondrial protein of the mitochondrial carrier family, involved in activating mitochondrial Sod2p probably by facilitating insertion of an essential manganese cofactor\	Mitochondrial carrier protein MTM1
PhnC	3.A.1	alkylphosphonate	Phosphonates import ATP-binding protein PhnC EC=3.6.3.28		At5g66380	2.A.29	mitochondrial folate transporter (AtFOLT1)	Putative uncharacterized protein At5g66380		YHR002w	2.A.29	Mitochondrial carrier protein involved in the accumulation of CoA in the mitochondrial matrix	Mitochondrial carrier protein LEU5
CopA	3.A.3	copper/silver ion	Protein CopA/IncA		At5g19760	2.A.29	mitochondrial dicarboxylate/tricarboxylate carrier (AtDTC)	Oxoglutarate/malate translocator-like protein (Fragment)		YIL134w	2.A.29	Protein required for transport of flavin adenine dinucleotide (FAD), a synthesis product of riboflavin, across the mitochondrial membrane\	Mitochondrial FAD carrier protein FLX1
znuC	3.A.1	zinc ion	Zinc import ATP-binding protein ZnuC EC=3.6.3.-		At5g09470	2.A.29	mitochondrial dicarboxylate carrier (AtDIC3/AtPUMP6)	Mitochondrial dicarboxylate carrier		YJL133w	2.A.29	Iron transporter that mediates Fe2+ transport across the inner mitochondrial membrane	Mitochondrial RNA-splicing protein MRS3
CcmA	3.A.1	heme export	NA		At4g24570	2.A.29	mitochondrial dicarboxylate carrier (AtDIC2/AtPUMP4)	Putative mitochondrial uncoupling protein		YJR095w	2.A.29	Mitochondrial succinate-fumarate transporter, transports succinate into and fumarate out of the mitochondrion	Succinate/fumarate mitochondrial transporter
FecE	3.A.1	iron dicitrate	Fe(3+) dicitrate transport ATP-binding protein FecE		At2g22500	2.A.29	mitochondrial dicarboxylate carrier (AtDIC1/AtPUMP5)	Putative mitochondrial dicarboxylate carrier protein		YKL120w	2.A.29	Mitochondrial inner membrane transporter, transports oxaloacetate, sulfate, thiosulfate, and isopropylmalate	Mitochondrial oxaloacetate transport protein
FepC	3.A.1	ferric enterobactin	Ferric enterobactin transport ATP-binding protein FepC		At4g27940	2.A.29	mitochondrial carrier protein (AtMTM1)	Putative uncharacterized protein T13J8.50		YKR052c	2.A.29	Iron transporter that mediates Fe2+ transport across the inner mitochondrial membrane	Mitochondrial RNA-splicing protein MRS4
NikE	3.A.1	nickel	Nickel import ATP-binding protein NikE EC=3.6.3.24		At4g01100	2.A.29	mitochondrial adenine nucleotide transporter (AtADNT1)	Putative carrier protein		YMR056c	2.A.29	Mitochondrial inner membrane ADP/ATP translocator, exchanges cytosolic ADP for mitochondrially synthesized ATP	ADP,ATP carrier protein 1
UgpC	3.A.1	glycerol-3-phosphate	sn-glycerol-3-phosphate import ATP-binding protein UgpC EC=3.6.3.20		At5g17400	2.A.29	ER-located adenine nucleotide transporter (AtER-ANT1)	ADP/ATP translocase-like protein		YMR241w	2.A.29	Carrier protein that exports citrate from and imports oxoglutarate into the mitochondrion, causing net export of NADPH reducing equivalents	Mitochondrial DNA replication protein YHM2
PstB	3.A.1	phosphate	Phosphate import ATP- binding protein PstB EC=3.6.3.27		At5g01500	2.A.29	ATP:ADP carrier &amp; phosphoadenosine phosphosulfate carrier (AtPAPST1/AtTAAC)	Thylakoid ADP,ATP carrier protein, chloroplastic		YOR100c	2.A.29	Mitochondrial inner membrane carnitine transporter, required for carnitine-dependent transport of acetyl-CoA from peroxisomes to mitochondria during fatty acid beta-oxidation\	Mitochondrial carnitine carrier
MalK	3.A.1	maltose	Maltose/maltodextrin import ATP-binding protein MalK EC=3.6.3.19		At1g30450	2.A.30	cation-chloride co-transporter (AtCCC)	Putative cation-chloride co-transporter		YOR222w	2.A.29	Mitochondrial inner membrane transporter, exports 2-oxoadipate and 2-oxoglutarate from the mitochondrial matrix to the cytosol for use in lysine and glutamate biosynthesis and in lysine catabolism\	Mitochondrial 2-oxodicarboxylate carrier 2
alsA	3.A.1	allose/ribose	D-allose import ATP- binding protein AlsA EC=3.6.3.17		At5g27150	2.A.36	tonoplast sodium ion / proton antiporter (AtNHX1/AtNHE1)	Sodium/hydrogen exchanger 1		YPL134c	2.A.29	Mitochondrial inner membrane transporter, exports 2-oxoadipate and 2-oxoglutarate from the mitochondrial matrix to the cytosol for lysine and glutamate biosynthesis and lysine catabolism	Mitochondrial 2-oxodicarboxylate carrier 1
AraG	3.A.1	arabinose	Arabinose import ATP-binding protein AraG EC=3.6.3.17		At4g10310	2.A.38	sodium cation transporter (AtHKT1.1)	Sodium transporter HKT1		YPR021c	2.A.29	Mitochondrial amino acid transporter, acts both as a glutamate uniporter and as an aspartate-glutamate exchanger	Mitochondrial aspartate-glutamate transporter AGC1
RbsA	3.A.1	ribose	Ribose import ATP-binding protein RbsA EC=3.6.3.17		At5g47560	2.A.47	tonoplast dicarboxylate transporter (AttDT)	Tonoplast dicarboxylate transporter		YPR128c	2.A.29	Peroxisomal adenine nucleotide transporter	Peroxisomal adenine nucleotide transporter 1
XylG	3.A.1	xylose	Xylose import ATP-binding protein XylG EC=3.6.3.17		At4g28700	2.A.49	high-affinity ammonium transporter (AtAMT1.4)	Ammonium transporter 1 member 4		YDR456w	2.A.36	Na+/H+ and K+/H+ exchanger, required for intracellular sequestration of Na+ and K+	Endosomal/prevacuolar sodium/hydrogen exchanger
ArtP	3.A.1	arginine	Arginine transport ATP-binding protein ArtP EC=3.6.3.-		At4g13510	2.A.49	high-affinity ammonium transporter (AtAMT1.1)	Ammonium transporter 1 member 1		YLR138w	2.A.36	Na+/H+ antiporter involved in sodium and potassium efflux through the plasma membrane	Na(+)/H(+) antiporter
LivG	3.A.1	branched-chain amino acid	High-affinity branched- chain amino acid transport ATP-binding protein LivG		At2g38290	2.A.49	ammonium transporter (AtAMT2.1)	Ammonium transporter 2		YJL129C	2.A.38	Component of the Trk1p-Trk2p potassium transport system	High-affinity potassium transport protein
YecC	3.A.1	cystine	Uncharacterized amino-acid ABC transporter ATP-binding protein YecC		At3g24290	2.A.49	ammonium transporter (AtAMT1.5)	Putative ammonium transporter 1 member 5		YKR050W	2.A.38	Component of the Trk1p-Trk2p potassium transport system\	Low-affinity potassium transport protein
metN	3.A.1	D-methionine	Methionine import ATP- binding protein MetN EC=3.6.3.-		At3g24300	2.A.49	ammonium transporter (AtAMT1.3)	Ammonium transporter 1 member 3		YCR037c	2.A.47	Low-affinity inorganic phosphate (Pi) transporter, involved in activation of PHO pathway	Inorganic phosphate transporter PHO87
FhuC	3.A.1	ferrichrome	Iron(3+)-hydroxamate import ATP-binding protein FhuC EC=3.6.3.34		At1g64780	2.A.49	ammonium transporter (AtAMT1.2)	Ammonium transporter 1 member 2		YJL198w	2.A.47	Low-affinity phosphate transporter	Low-affinity phosphate transporter PHO90
MglA	3.A.1	galactosides	Galactose/methyl galactoside import ATP-binding protein MglA EC=3.6.3.17		At1g77990	2.A.53	low-affinity sulfate transporter (AtSultr2.2)	Sulfate transporter 2.2		YNR013c	2.A.47	Low-affinity phosphate transporter of the vacuolar membrane	Low-affinity phosphate transporter PHO91
GltL	3.A.1	glutamate/aspartate	Glutamate/aspartate transport ATP-binding protein GltL		At5g10180	2.A.53	low-affinity sulfate transporter (AtSultr2.1)	Sulfate transporter 2.1		YBR294w	2.A.53	High affinity sulfate permease	Sulfate permease 1
GlnQ	3.A.1	glutamine	Glutamine transport ATP-binding protein GlnQ		At1g22150	2.A.53	high-affinity sulfate transporter (AtSultr1.3)	Sulfate transporter 1.3		YLR092w	2.A.53	High affinity sulfate permease	Sulfate permease 2
HisP	3.A.1	lysine/arginine/ ornithine	Histidine transport ATP- binding protein HisP		At2g23150	2.A.55	multispecific vacuolar metal cation transporter (AtNRAMP3)	Metal transporter Nramp3		YHR050w	2.A.55	Divalent metal ion transporter involved in manganese homeostasis	Putative uncharacterized protein YHR050W-A
OppF	3.A.1	oligopeptides	Oligopeptide transport ATP-binding protein OppF		At1g80830	2.A.55	divalent metal/manganese cation transporter (AtNRAMP1)	Metal transporter Nramp1		YOL122c	2.A.55	Divalent metal ion transporter with a broad specificity for di-valent and tri-valent metals	Manganese transporter SMF1
SapF	3.A.1	peptide uptake	Peptide transport system ATP-binding protein SapF		At1g70330	2.A.57	proton-dependent concentrative adenosine transporter (AtENT1)	Putative uncharacterized protein At1g70330		YAL022c	2.A.57	Nucleoside transporter with broad nucleoside selectivity	Nucleoside transporter FUN26
PotG	3.A.1	putrescine	Putrescine transport ATP-binding protein PotG		At3g23560	2.A.66	MATE-related multidrug efflux transporter (AtDTX19/AtALF5)	Putative uncharacterized protein At3g23560		YPR201w	2.A.59	Arsenite transporter of the plasma membrane, required for resistance to arsenic compounds	Arsenical-resistance protein 3
PotA	3.A.1	putrescine/spermidine	Spermidine/putrescine import ATP-binding protein PotA EC=3.6.3.31		At1g58340	2.A.66	MATE-related efflux carrier involved in iron homeostasis (AtDTX48/AtBCD1/AtZRZ)	Putative uncharacterized protein At1g58340		YBL020W	2.A.66	Essential integral membrane protein that is required for translocation of Man5GlcNac2-PP-Dol from the cytoplasmic side to the lumenal side of the ER membrane but is not the flippase	Oligosaccharide translocation protein RFT1
TauB	3.A.1	taurine	Taurine import ATP-binding protein TauB EC=3.6.3.36		At2g04070	2.A.66	efflux carrier for multidrug and heavy metal detoxification (AtDTX1)	MATE efflux family protein 6		YHR032w	2.A.66	Member of the multi-drug and toxin extrusion (MATE) family of the multidrug/oligosaccharidyl-lipid/polysaccharide (MOP) exporter superfamily	Uncharacterized protein YHR032W-A
DppF	3.A.1	dipeptides	Dipeptide transport ATP- binding protein DppF		At5g53510	2.A.67	oligopeptide transporter (AtOPT9)	Oligopeptide transporter 9		YJL212c	2.A.67	Proton-coupled oligopeptide transporter of the plasma membrane	Oligopeptide transporter 1
YabJ	3.A.1	thiamine	Thiamine import ATP-binding protein ThiQ EC=3.6.3.-		At5g53520	2.A.67	oligopeptide transporter (AtOPT8)	Oligopeptide transporter 8		YPR194c	2.A.67	Oligopeptide transporter	Oligopeptide transporter 2
CysA	3.A.1	thiosulfate	Sulfate/thiosulfate import ATP-binding protein CysA EC=3.6.3.25		At4g10770	2.A.67	oligopeptide transporter (AtOPT7)	Oligopeptide transporter 7		YOR092W	2.A.69	Non-essential protein of unknown function	Protein ECM3
BtuD	3.A.1	vitamin B12	Vitamin B12 import ATP- binding protein BtuD EC=3.6.3.33		At4g27730	2.A.67	oligopeptide transporter (AtOPT6)	Oligopeptide transporter 6		YJL108c	2.A.79	Pheromone-regulated protein, proposed to be involved in mating	Pheromone-regulated membrane protein 10
AtpI	3.A.2	protons	NA		At4g26590	2.A.67	oligopeptide transporter (AtOPT5)	Oligopeptide transporter 5		YDR011w	3.A.1	Plasma membrane ATP-binding cassette (ABC) transporter, multidrug transporter involved in multidrug resistance and resistance to singlet oxygen species\	Protein SNQ2
MgtA	3.A.3	magnesium	Magnesium transporter MgtA		At5g64410	2.A.67	oligopeptide transporter (AtOPT4)	Oligopeptide transporter 4		YDR135c	3.A.1	Vacuolar glutathione S-conjugate transporter of the ATP-binding cassette family, has a role in detoxifying metals such as cadmium, mercury, and arsenite	Metal resistance protein YCF1
KdpB	3.A.3	potassium ion	Potassium-transporting ATPase B chain EC=3.6.3.12		At4g16370	2.A.67	oligopeptide transporter (AtOPT3)	Oligopeptide transporter 3		YDR406w	3.A.1	Plasma membrane ATP binding cassette (ABC) transporter, multidrug transporter and general stress response factor implicated in cellular detoxification	Putative uncharacterized protein YDR406W-A
ZntA	3.A.3	zinc/cadmium/cobalt	Zinc, cobalt and lead efflux system protein ZntA		At1g09930	2.A.67	oligopeptide transporter (AtOPT2)	Oligopeptide transporter 2		YGR281w	3.A.1	Plasma membrane ATP-binding cassette (ABC) transporter, multidrug transporter mediates export of many different organic anions including oligomycin	Oligomycin resistance ATP-dependent permease YOR1
AscF	4.A.1	arbutin/salicin/ cellulose	PTS system arbutin-, cellobiose-, and salicin-specific EIIBC component Arbutin-, cellobiose-, and salicin-specific phosphotransferase enzyme IIB component Arbutin, cellobiose, and salicin permease IIC component EC=2.7.1.69		At5g55930	2.A.67	oligopeptide transporter (AtOPT1)	Oligopeptide transporter 1		YHL035c	3.A.1	Vacuolar membrane protein involved in multiple drug resistance and metal sensitivity	ABC transporter ATP-binding protein/permease VMR1
BglF	4.A.1	beta-glucosides	PTS system, beta-glucoside- specific IIABC subunit EC=2.7.1.69		At5g57090	2.A.69	auxin efflux carrier (AtPIN2/AtAGR1/AtEIR1)	Auxin efflux carrier component 2		YIL013c	3.A.1	ATP-binding cassette (ABC) transporter, multidrug transporter involved in multiple drug resistance	ATP-dependent permease PDR11
PtsG	4.A.1	glucose	NA		At4g23640	2.A.72	potassium cation transporter, required for auxin transport (AtKUP4/AtTRH1/AtKT3)	Potassium transporter 3		YKL188c	3.A.1	Subunit of a heterodimeric peroxisomal ATP-binding cassette transporter complex (Pxa1p-Pxa2p), required for import of long-chain fatty acids into peroxisomes	Peroxisomal long-chain fatty acid import protein 1
GlvC	4.A.1	glucose?	Putative permease IIC component glvC		At2g30070	2.A.72	high-affinity potassium cation transporter (AtKUP1/AtKT1)	Potassium transporter 1		YKL209c	3.A.1	Plasma membrane ATP-binding cassette (ABC) transporter required for the export of a-factor, catalyzes ATP hydrolysis coupled to a-factor transport	Alpha-factor-transporting ATPase EC=3.6.3.48
NagE	4.A.1	N-acetylglucosamine	Phosphotransferase system, N-acetylglucosamine-specific IIBC component, NagE		At1g17840	3.A.1	subfamily G ABC-type transporter, involved in stress response (AtABCG11/AtWBC11/AtCOF1/AtDSO)	ABC transporter G family member 11		YLL015w	3.A.1	ABC type transmembrane transporter of MRP/CFTR family, found in vacuolar membrane, involved in the transport of unconjugated bilirubin and in heavy metal detoxification via glutathione conjugates, along with Ycf1p\	Bile pigment transporter 1
TreB	4.A.1	trehalose	TreB, trehalose specific PTS system enzyme II		At3g53480	3.A.1	subfamily G ABC-type auxinic compound transporter (AtABCG37/AtPDR9/AtPDR12/AtPIS1)	ABC transporter G family member 37		YLL048c	3.A.1	Transporter of the ATP-binding cassette (ABC) family involved in bile acid transport	ATP-dependent bile acid permease
FruB	4.A.2	fructose	Phosphocarrier, HPr family EC=2.7.1.69 EC=2.7.1.69		At1g63270	3.A.1	nucleotide binding subunit of mitochondrial ABC-type transporter (AtABCI1/AtCcmA/AtNAP10)	ABC transporter I family member 1 EC=3.6.3.41		YLR188w	3.A.1	Mitochondrial inner membrane half-type ATP-binding cassette (ABC) transporter, mediates export of peptides generated upon proteolysis of mitochondrial proteins, plays a role in the regulation of cellular resistance to oxidative stress\	ATP-dependent permease MDL1, mitochondrial
MtlA	4.A.2	mannitol	PTS system mannitol-specific EIICBA component Mannitol permease IIC component Mannitol-specific phosphotransferase enzyme IIB component Mannitol- specific phosphotransferase enzyme IIA component EC=2.7.1.69 EC=2.7.1.-		At4g37270	3.A.3	thapsigargin-sensitive calcium/heavy metal cation-transporting P1B-type ATPase (AtHMA1)	Probable cadmium/zinc-transporting ATPase HMA1, chloroplastic EC=3.6.3.3 EC=3.6.3.5		YMR301c	3.A.1	Mitochondrial inner membrane ATP-binding cassette (ABC) transporter, exports mitochondrially synthesized precursors of iron-sulfur (Fe/S) clusters to the cytosol\	Iron-sulfur clusters transporter ATM1, mitochondrial
CelB	4.A.3	cellobiose	NA		At2g18960	3.A.3	plasma membrane proton-transporting P3A-type ATPase (AtAHA1/AtOST2)	ATPase 1, plasma membrane-type EC=3.6.3.6		YOR011w	3.A.1	Transporter of the ATP-binding cassette family, involved in uptake of sterols and anaerobic growth\	Uncharacterized protein YOR011W-A
GatC	4.A.5	galactitol	PTS system, galactitol- specific IIC subunit		At5g23630	3.A.3	cation-transporting P5-type ATPase, essential for pollen development and fertilization (AtP5/AtMIA)	Probable cation-transporting ATPase EC=3.6.3.-		YOR153w	3.A.1	Plasma membrane ATP-binding cassette (ABC) transporter, multidrug transporter actively regulated by Pdr1p	Pleiotropic ABC efflux transporter of multiple drugs
ManY	4.A.6	mannose	Mannose permease IIC component		At5g57110	3.A.3	calmodulin-regulated calcium cation-transporting P2B-type ATPase (AtACA8)	AT5G57110 protein		YOR328w	3.A.1	ATP-binding cassette (ABC) transporter, multidrug transporter involved in the pleiotropic drug resistance network	ATP-dependent permease PDR10
FeoB	9.A.8	ferrous iron uptake	FeoB		At4g37640	3.A.3	calmodulin-regulated calcium cation-transporting P2B-type ATPase (AtACA2)	Calcium-transporting ATPase 2, plasma membrane-type EC=3.6.3.8		YPL058c	3.A.1	Plasma membrane ATP-binding cassette (ABC) transporter, weak-acid-inducible multidrug transporter required for weak organic acid resistance	ATP-dependent permease PDR12
SbmA	9.A.18	microcin B17	Protein sbmA		At2g41560	3.A.3	calmodulin-regulated calcium cation-transporting ATPase (AtACA4)	Calcium-transporting ATPase 4, plasma membrane-type EC=3.6.3.8		YPL147w	3.A.1	Subunit of a heterodimeric peroxisomal ATP-binding cassette transporter complex (Pxa1p-Pxa2p), required for import of long-chain fatty acids into peroxisomes	Peroxisomal long-chain fatty acid import protein 2
					At1g07810	3.A.3	calcium/manganese cation-transporting P2A-type ATPase (AtECA1/AtACA3)	Calcium-transporting ATPase 1, endoplasmic reticulum-type EC=3.6.3.8		YPL270w	3.A.1	Mitochondrial inner membrane half-type ATP-binding cassette (ABC) transporter, required for respiratory growth at high temperature	ATP-dependent permease MDL2, mitochondrial
										YDR038c	3.A.3	Protein with similarity to P-type ATPase sodium pumps, member of the Na+ efflux ATPase family\	Sodium transport ATPase 5 EC=3.6.3.7
										YDR039c	3.A.3	P-type ATPase sodium pump, involved in Na+ efflux to allow salt tolerance	Sodium transport ATPase 2 EC=3.6.3.7
										YDR040c	3.A.3	P-type ATPase sodium pump, involved in Na+ and Li+ efflux to allow salt tolerance\	Sodium transport ATPase 1 EC=3.6.3.7
										YDR093w	3.A.3	Aminophospholipid translocase (flippase) that localizes primarily to the plasma membrane	Phospholipid-transporting ATPase DNF2 EC=3.6.3.1
										YDR270w	3.A.3	Cu(+2)-transporting P-type ATPase, required for export of copper from the cytosol into an extracytosolic compartment	Copper-transporting ATPase EC=3.6.3.4
										YEL031w	3.A.3	P-type ATPase, ion transporter of the ER membrane involved in ER function and Ca2+ homeostasis	Probable cation-transporting ATPase 1 EC=3.6.3.-
										YER166w	3.A.3	Aminophospholipid translocase (flippase) that localizes primarily to the plasma membrane	Phospholipid-transporting ATPase DNF1 EC=3.6.3.1
										YGL006w	3.A.3	Vacuolar Ca2+ ATPase involved in depleting cytosol of Ca2+ ions	Uncharacterized protein YGL006W-A
										YGL008c	3.A.3	Plasma membrane H+-ATPase, pumps protons out of the cell	Plasma membrane ATPase 1 EC=3.6.3.6
										YGL167c	3.A.3	High affinity Ca2+/Mn2+ P-type ATPase required for Ca2+ and Mn2+ transport into Golgi	Calcium-transporting ATPase 1 EC=3.6.3.8
										YMR162c	3.A.3	Aminophospholipid translocase (flippase) that maintains membrane lipid asymmetry in post-Golgi secretory vesicles	Probable phospholipid-transporting ATPase DNF3 EC=3.6.3.1
										YOR291w	3.A.3	Vacuolar protein with a possible role in sequestering heavy metals	Vacuolar cation-transporting ATPase YPK9 EC=3.6.3.-
										YPL036w	3.A.3	Plasma membrane H+-ATPase, isoform of Pma1p, involved in pumping protons out of the cell	Plasma membrane ATPase 2 EC=3.6.3.6
										YDR292C	3.A.5	Signal recognition particle (SRP) receptor alpha subunit	Signal recognition particle receptor subunit alpha homolog
										YLR378C	3.A.5	Essential subunit of Sec61 complex (Sec61p, Sbh1p, and Sss1p)	Protein transport protein SEC61
										YOR254C	3.A.5	Essential subunit of Sec63 complex (Sec63p, Sec62p, Sec66p and Sec72p)	Protein translocation protein SEC63
										YIL022W	3.A.8	Essential component of the Translocase of the Inner Mitochondrial membrane (TIM23 complex)	Mitochondrial import inner membrane translocase subunit TIM44
										YMR203W	3.A.8	Component of the TOM (translocase of outer membrane) complex responsible for recognition and initial import steps for all mitochondrially directed proteins	Mitochondrial import receptor subunit TOM40
										YNL121C	3.A.8	Component of the TOM (translocase of outer membrane) complex responsible for recognition and initial import steps for all mitochondrially directed proteins	Mitochondrial import receptor subunit TOM70
