# Supplementary material for: Transferring functional annotations of membrane transporters on the basis of sequence similarity and sequence motifs
Source: BMC Bioinformatics. 2013 Nov 28;14:343. doi: 10.1186/1471-2105-14-343 (PMC4219331; doi:10.1186/1471-2105-14-343)
Supplement: Additional file 2: Table S4 — Complete annotation results of the pairs (Hs, At) and (Ec, Hs). [file 1471-2105-14-343-S2.xlsx]

## Sheet: Sheet1
		BLAST					HMMER					MEME
		1e-20	1e-16	1e-12	1e-8	1e-4	1e-20	1e-16	1e-12	1e-8	1e-4	1e-20	1e-16	1e-12	1e-8	1e-4
Ec-Hs	Precision	79.1667	73.2143	75.3788	75.6944	35.1464	65.2778	70.8333	75.3788	75.3788	68.1944	79.1667	79.1667	65.2778	42.0156	25
	Recall	79.1667	79.1667	79.1667	75.6944	58.7853	79.1667	79.1667	79.1667	79.1667	79.1667	79.1667	79.1667	79.1667	63.3699	39.8174
	F-measure	79.1667	75.9615	77.1825	75.6944	43.4896	70.8333	74.537	77.1825	77.1825	73.1884	79.1667	79.1667	70.8333	44.9976	29.0707
	Unclassified	87.5	86.1111	80.5556	77.7778	30.5556	91.6667	88.8889	80.5556	80.5556	76.3889	94.4444	94.4444	91.6667	44.4444	0
Hs-At	Precision	66.6667	63.8095	57.5758	56.6667	13.8352	66.6667	66.6667	66.6667	63.8095	57.5758	66.6667	66.6667	57.5758	26.0645	25
	Recall	66.6667	66.6667	66.6667	66.6667	100	66.6667	66.6667	66.6667	66.6667	66.6667	66.6667	66.6667	43.3333	25.4847	33.4866
	F-measure	66.6667	65.1282	60.7843	60	24.2085	66.6667	66.6667	66.6667	65.1282	60.7843	66.6667	66.6667	45.2288	25.2501	27.3245
	Unclassified	66.6667	63.3333	60	60	0	66.6667	66.6667	63.3333	60	60	70	70	63.3333	0	0
