# Supplementary material for: Transferring functional annotations of membrane transporters on the basis of sequence similarity and sequence motifs
Source: BMC Bioinformatics. 2013 Nov 28;14:343. doi: 10.1186/1471-2105-14-343 (PMC4219331; doi:10.1186/1471-2105-14-343)
Supplement: Additional file 3: Tables S5–S6 — Results of FASTA global searches. [file 1471-2105-14-343-S3.xlsx]

## Sheet: Sheet1
Table 5
	EC-HS					SC-AT					EC-AT
	1e-16	1e-08	0.0001	0.001	0.01	1e-16	1e-08	0.0001	0.001	0.01	1e-16	1e-08	0.0001	0.001	0.01
Precision	75.3788	72.2222	67.7083	57.9257	41.8199	69.3299	41.0868	25.5485	22.2046	19.7522	63.6111	64.808	45.6775	32.9712	31.5718
Recall	79.1667	79.1667	72.8365	66.1905	60.2904	100	100	100	100	100	86.9444	83.7302	72.9809	58.024	51.6477
F-measure	77.1825	75.3788	70.0893	59.8348	48.495	78.9751	57.0372	40.1772	35.9141	32.6854	69.537	69.4694	45.9709	37.1758	33.9335
Unclassified	72.619	66.4683	53.8194	49.8512	34.7718	0	0	0	0	0	0	0	0	0	0
Table 6
	EC-SC					HS-AT					HS-SC
	1e-16	1e-08	0.0001	0.001	0.01	1e-16	1e-08	0.0001	0.001	0.01	1e-16	1e-08	0.0001	0.001	0.01
Precision	62.963	57.5347	39.9121	36.3732	31.9943	56.6667	32.9847	16.5909	15.4739	15.5666	56.6667	43.3333	29.6459	26.2328	24.7123
Recall	93.0556	81.25	59.5018	53.1368	45.3753	66.6667	66.6667	93.3333	93.3333	100	66.6667	63.8095	39.4401	37.5707	33.1575
F-measure	73.4241	62.1032	43.007	37.0535	32.5933	60	43.7681	27.8091	26.5405	26.807	60	51.5205	31.2665	28.5863	26.3391
Unclassified	0	0	0	0	0	60	53.3333	23.3333	10	3.33333	60	60	23.3333	13.3333	3.33333
